# Supplementary material for: The social and environmental complexities of extracting energy transition metals
Source: Nat Commun. 2020 Sep 24;11:4823. doi: 10.1038/s41467-020-18661-9 (PMC7519138; doi:10.1038/s41467-020-18661-9)
Supplement: Supplementary file 4 — Supplementary Data 1 [file 41467_2020_18661_MOESM4_ESM.xlsx]

## Sheet: datasetlist
Dataset list
Field	Category	Measure (unit)	Measure source /dataset name - Version	Measure's Authors	Web link for data download	Year of data	Data type (Resolution)	Description
Environment	Waste	Peak Ground Acceleration (m/s2)	Global Seismic Hazard Program	Giardini et al. 2003; UNEP; UNDRR	https://preview.grid.unep.ch/index.php?preview=data&events=socec&lang=eng	1999	Raster (10km)	The Global Seismic Hazard Assessment Program (GSHAP) produced the Global Seismic Hazard Map in 1999. Peak Ground Acceleration (PGA) represents the maximum ground motion during an earthquake. The GSHAP map is based on the assessment of past earthquakes around the world and displays PGA values that have a 10 percent probability of being exceeded in 50 years.
		Tropical cyclones wind speed (km/h x h)	Tropical cyclones average sum of windspeed 1970-2009. Global Risk Data Platform	UNEP/GRID-Europe	https://preview.grid.unep.ch/index.php?preview=data&events=cyclones&evcat=3&lang=eng	1970-2009 average	Raster (10km)	This dataset takes the average of the estimated annual sum of tropical cyclones wind speed over the 1970-2009 period. It is based on GIS modelling of the International Best Track Archive for Climate Stewardship (IBTrACS) dataset. The IBTrACS dataset was developed by the NOAA National Climatic Data Center, and merges best track data from all official Tropical Cyclone Warning Centers and Regional S…
		Mean Wind Speed (m/s)	Wind Speed GIS data, Wind Speed and Wind Power Potential Maps - 3.0	Global Wind Atlas, Technical University of Denmark; World Bank Group	https://datacatalog.worldbank.org/dataset/world-wind-speed-and-wind-power-potential-maps	2009-2019	Raster (1km)	GWA 3.0 released new data in 2019 on wind resources based on 10 year time-series model simulations. The atlas estimates the mean wind speed at a 10 meter height. Wind speed is seen as a function of atmospheric factors and topography, which includes both a measure of surface elevation and of surface land cover (roughness).
		Maximum of average monthly precipitations (mm)	WorldClim Version 2	Fick, S.E. and R.J. Hijmans, 2017	http://worldclim.org/version2	1970-2000 average	Raster (1km)	The WorldClim dataset contains spatially interpolated monthly climate data for global land areas. Monthly precipitations are aggregated across a temporal range of 1970–2000, using data from 60,000 weather stations.
		Terrain Ruggedness Index	Terrain Ruggedness Index	Amatulli et al. 2018	http://www.earthenv.org/topography	2010	Raster (1km)	Terrain Ruggedness Index (TRI) is the mean of the absolute differences in elevation between a focal cell and its eight surrounding cells. The dataset is based on remote-sensing data derived from the Global Multi-resolution Terrain Elevation Data 2010 (GMTED2010) dataset from the US Geological Survey.
	Water	Baseline Water Stress	Aqueduct water risk framework - Version 3.0	World Resources Institute; FAO AQUASTAT; NASA GLDAS-2; Shiklomanov and Rodda; Flörke et al.; Matsutomi et al.	https://www.wri.org/resources/data-sets/aqueduct-global-maps-30-data	1950-2008 (various sources)	Polygons (100km)	The Aqueduct water risk framework is based on a spatial dataset that delineates water catchments. Data on catchment was gathered from the Global Drainage Basin Database (GDBD), comprising 11,476 complete river basins more finely resolved into 73,074 sub-basin polygons. Baseline water stress measures total annual water withdrawals (municipal, industrial, and agricultural) expressed as a percentage…
		Inter-Annual Variability	Aqueduct water risk framework - Version 3.0	World Resources Institute; NASA GLDAS-2	https://www.wri.org/resources/data-sets/aqueduct-global-maps-30-data	1950-2008 (various sources)	Polygons (100km)	Inter-annual variability measures the variation in water supply between years. It is a ratio of standard deviation over mean of total annual supply.
	Conservation	Species Richness	Biodiversity Mapping	Jenkins et al. (2013), IUCN, Birdlife International	https://biodiversitymapping.org/wordpress/index.php/download/	2019	Raster (10km)	The animal species richness datasets are based on primary species range map data from the International Union for Conservation of Nature (IUCN) and BirdLife International. They cover three main taxa: mammals, amphibians and birds. Maps represent native, extant species only.
		Key Biodiversity Areas	World Database of Key Biodiversity Areas	Birdlife International - KBA Partnership	http://www.keybiodiversityareas.org/site/requestgis	2018	Polygons (1km)	KBAs are sites contributing significantly to the global persistence of biodiversity, in terrestrial, freshwater and marine ecosystems. Sites qualify as global KBAs if they meet one or more of 11 criteria, clustered into five categories: threatened biodiversity; geographically restricted biodiversity; ecological integrity; biological processes; and, irreplaceability.
		Biodiversity Hotspots	Biodiversity Hotspot	Critical Ecosystem Partnership Fund	https://www.cepf.net/our-work/biodiversity-hotspots/hotspots-defined	2016	Polygons (100km)	There are currently 36 recognized biodiversity hotspots. To qualify as a biodiversity hotspot, an area must meet two strict criteria: contain at least 1,500 species of vascular plants found nowhere else on Earth (known as ‘endemic’ species); have lost at least 70 percent of its primary native vegetation.
Socio-Economic	Land Uses	Global Croplands	Global Agricultural Lands - Croplands, v1 (2000)	NASA - Socioeconomic Data and Applications Center; Columbia University - Center for International Earth Science Information Network	https://sedac.ciesin.columbia.edu/data/set/aglands-croplands-2000/data-download	2000	Raster (10km)	The Global Croplands dataset represents the proportion of land areas used as cropland (land used for the cultivation of food)
		Global Pastures	Global Agricultural Lands - Pastures, v1 (2000)	NASA - Socioeconomic Data and Applications Center; Columbia University - Center for International Earth Science Information Network	https://sedac.ciesin.columbia.edu/data/set/aglands-pastures-2000/data-download	2000	Raster (10km)	The Global Pastures dataset represents the proportion of land areas used as pasture land (land used to support grazing animals)
		Forest Extent	PALSAR Forest/Non-Forest map - low resolution product	Japan Aerospace Exploration Agency - Earth Observation Research Center	https://www.eorc.jaxa.jp/ALOS/en/palsar_fnf/fnf_index.htm	2017	Raster (1km)	The Forest/Non-Forest map displays the presence or absence of “forest”, being defined as the tree covered land with the area larger than 0.5 ha and canopy cover over 10 %. This definition aligns with Food and Agriculture Organisation definition.
	Communities	Population (people count)	Global Human Settlement Layer - GHS-POP V1.0	European Commission - Joint Research Centre	https://ghsl.jrc.ec.europa.eu/download.php	2015	Raster (1km)	The population density dataset depicts the distribution of population, expressed as the number of people per cell. Residential population estimates for year 2015 were disaggregated from census or administrative units to grid cells, using the Global Human Settlement Layer for built-up areas.
		Indigenous Peoples Lands	Indigenous Peoples Land Maps	Garnett et al., 2018	Not publicly available. Accessible upon request to dataset authors	2018	Polygons (100km)	Indigenous Peoples Land maps were compiled from 127 data sources to generate a global map of terrestrial lands managed or owned by Indigenous Peoples.
	Social Vulnerability	Human Development Index	Human Development Index - Year 2018	United Nations Development Programme - Human Development Reports	http://hdr.undp.org/en/content/human-development-index-hdi	2018	Composite Index (National)	The HDI represents a national average of human development achievements in the three basic dimensions making up the HDI: health, education and income.
		Gini Index	Gini Index - Years 2008 - 2017	World Bank - Development Research Group	https://data.worldbank.org/indicator/si.pov.gini	2017	Composite Index (National)	The extent to which the distribution of income (or, in some cases, consumption expenditure) among individuals or households within an economy deviates from a perfectly equal distribution.
		Total Dependency Ratio (%)	Gridded Population of the World - Version 4, Basic Demographic Characteristics - Revision 11	NASA - Socioeconomic Data and Applications Center; Columbia University - Center for International Earth Science Information Network	https://sedac.ciesin.columbia.edu/data/set/gpw-v4-basic-demographic-characteristics-rev11/data-download	2010	Raster (1km maximum, 33km average)	Total Dependency Ratio represents the total number of dependents relative to economically productive people and is a rough indicator of the socio-economic burden on the working population.
Governance	Governance	Control of Corruption	Worldwide Governance Indicators - Year 2018	World Bank - Kaufmann and Kraay, 2019	https://info.worldbank.org/governance/wgi/#doc	2018	Composite Index (National)	Perceptions of the extent to which public power is exercised for private gain, including both petty and grand forms of corruption, as well as "capture" of the state by elites and private interests.
		Political Stability and Absence of Violence/Terrorism	Worldwide Governance Indicators - Year 2018	World Bank - Kaufmann and Kraay, 2019	https://info.worldbank.org/governance/wgi/#doc	2018	Composite Index (National)	Perceptions of the likelihood of political instability and/or politically-motivated violence, including terrorism.
		Rule of Law	Worldwide Governance Indicators - Year 2018	World Bank - Kaufmann and Kraay, 2019	https://info.worldbank.org/governance/wgi/#doc	2018	Composite Index (National)	Perceptions of the extent to which agents have confidence in and abide by the rules of society, and in particular the quality of contract enforcement, property rights, the police, and the courts, as well as the likelihood of crime and violence
		Voice and Accountability	Worldwide Governance Indicators - Year 2018	World Bank - Kaufmann and Kraay, 2019	https://info.worldbank.org/governance/wgi/#doc	2018	Composite Index (National)	Perceptions of the extent to which a country's citizens are able to participate in selecting their government, as well as freedom of expression, freedom of association, and a free media.
		Government Effectiveness	Worldwide Governance Indicators - Year 2018	World Bank - Kaufmann and Kraay, 2019	https://info.worldbank.org/governance/wgi/#doc	2018	Composite Index (National)	Perceptions of the quality of public services, the quality of the civil service and the degree of its independence from political pressures, the quality of policy formulation and implementation, and the credibility of the government's commitment to such policies
		Regulatory Quality	Worldwide Governance Indicators - Year 2018	World Bank - Kaufmann and Kraay, 2019	https://info.worldbank.org/governance/wgi/#doc	2018	Composite Index (National)	Perceptions of the ability of the government to formulate and implement sound policies and regulations that permit and promote private sector development.
