# Supplementary material for: The social and environmental complexities of extracting energy transition metals
Source: Nat Commun. 2020 Sep 24;11:4823. doi: 10.1038/s41467-020-18661-9 (PMC7519138; doi:10.1038/s41467-020-18661-9)
Supplement: Supplementary file 6 — Source Data [file 41467_2020_18661_MOESM6_ESM.xlsx]

## Sheet: Fig1
Figure 1
Metal	Number of estimates	Percentiles of peak demand estimates (kt)					Ore requirement (kt) per kt of metal
		5	25	50	75	95
Platinum	8	0.00915	0.015	0.055	0.1865	0.55165	579648
Cobalt	16	50.25	249	305	658	1460	111.153
Silver	14	0.93	4.7	11	14.25	25.35	12511.6
Copper	10	835	2258.5	5550	10307.5	15081.4	180.875
Nickel	8	443.6	1049	2134	3670.5	4500	83.9331
Aluminium	3	1548.3	3341.5	5583	18541.5	28908.3	2.22542
Rare Earths	9	9.167	183.33	583.333	1083.33	1956.67	11.7647
Iron	3	9625.6	17792	28000	344478	597659	1.93939
Lithium	20	49.42	282.5	402	907.5	2107.5	80

## Sheet: Fig2
Figure 2
ISO3	ISO2	FIPS	COUNTRY	SOVEREIGN	CONTINENT	SQKM	Count_of_mines	Average_Governance_Score	Average_Conservation_Score	Average_Communities_Score	Average_Social_Vulnerability_Score	Average_Land_Uses_Score	Average_Waste_Score	Average_Water_Score	Sum_of_Total_Score	Average_Total_Score	Sum_Environment_Score	Average_Environment_Score	Sum_Social_Score	Average_Social_Score
AUS	AU	AS	Australia	Australia	Oceania	7.68722e+06	1075	0.0855812	0.397688	0.283945	0.102349	0.5875	0.446759	0.675134	2772.38	2.57896	1633.55	1.51958	1046.83	0.973795
CAN	CA	CA	Canada	Canada	North America	9.92478e+06	1073	0.0488515	0.232786	0.281735	0.119123	0.355867	0.408104	0.103132	1662.72	1.5496	798.337	0.744023	811.966	0.756725
USA	US	US	United States	United States	North America	9.3256e+06	859	0.15389	0.412221	0.38451	0.174933	0.564701	0.423917	0.604541	2335.38	2.71871	1237.54	1.44068	965.64	1.12414
CHN	CN	CH	China	China	Asia	9.3739e+06	576	0.578797	0.513568	0.699285	0.307705	0.633696	0.440653	0.47892	2103.91	3.65262	825.49	1.43314	945.035	1.64069
RUS	RU	RS	Russia	Russia	Europe	1.69454e+07	320	0.728751	0.342333	0.445217	0.240338	0.437402	0.353386	0.223159	886.588	2.77059	294.041	0.918878	359.346	1.12296
MEX	MX	MX	Mexico	Mexico	North America	1.95751e+06	270	0.619655	0.642755	0.524948	0.341865	0.623069	0.46565	0.560673	1020.23	3.77861	450.651	1.66908	402.268	1.48988
PER	PE	PE	Peru	Peru	South America	1.29145e+06	211	0.534429	0.616885	0.515069	0.365967	0.450687	0.513339	0.575546	753.675	3.57192	359.917	1.70577	280.993	1.33172
ZAF	ZA	SF	South Africa	South Africa	Africa	1.22039e+06	191	0.430524	0.643006	0.578426	0.489586	0.601645	0.266147	0.573363	684.295	3.5827	283.16	1.48251	318.904	1.66966
BRA	BR	BR	Brazil	Brazil	South America	8.48484e+06	174	0.556523	0.773151	0.52221	0.39162	0.47004	0.363346	0.165202	564.124	3.24209	226.496	1.3017	240.793	1.38387
CHL	CL	CI	Chile	Chile	South America	754237	133	0.216939	0.523996	0.39545	0.266654	0.221169	0.431392	0.878545	390.241	2.93415	243.913	1.83393	117.475	0.883273
KAZ	KZ	KZ	Kazakhstan	Kazakhstan	Asia	2.7044e+06	106	0.613145	0.451092	0.500552	0.210824	0.758466	0.286494	0.670132	370.015	3.49071	149.218	1.40772	155.803	1.46984
PHL	PH	RP	Philippines	Pilipinas	Asia	296017	101	0.592786	0.667595	0.624242	0.400821	0.365152	0.733756	0.317218	373.859	3.70157	173.575	1.71857	140.412	1.39021
ARG	AR	AR	Argentina	Argentina	South America	2.77971e+06	84	0.477388	0.470696	0.358893	0.269298	0.312579	0.44595	0.64376	250.199	2.97856	131.074	1.56041	79.0246	0.94077
IDN	ID	ID	Indonesia	Indonesia	Asia	1.88892e+06	83	0.540885	0.693369	0.578096	0.38431	0.581478	0.482287	0.250641	291.419	3.51107	118.383	1.4263	128.142	1.54388
SWE	SE	SW	Sweden	Sweden	Europe	449206	62	0.0502043	0.418522	0.526284	0.103553	0.39961	0.305006	0.113615	118.841	1.9168	51.9029	0.837143	63.8258	1.02945
ZWE	ZW	ZI	Zimbabwe	Zimbabwe	Africa	390648	56	0.890703	0.637728	0.660491	0.601141	0.707073	0.297818	0.356902	232.504	4.15186	72.3771	1.29245	110.247	1.9687
COD	CD	CG	Democratic Republic of the Congo	The Democratic Republic of the Congo	Africa	2.32799e+06	54	0.946005	0.64328	0.684576	0.676769	0.524946	0.410078	0.117772	216.185	4.00343	63.241	1.17113	101.86	1.88629
FIN	FI	FI	Finland	Finland	Europe	335647	51	0.0351551	0.522251	0.524544	0.103384	0.464136	0.277608	0.145617	105.707	2.07269	48.2192	0.945475	55.6953	1.09206
NAM	NA	WA	Namibia	Namibia	Africa	824206	50	0.387084	0.479916	0.46425	0.546592	0.488324	0.264192	0.782116	170.624	3.41247	76.3112	1.52622	74.9583	1.49917
TUR	TR	TU	Turkey	Turkey	Asia	781152	49	0.596773	0.609613	0.54566	0.30043	0.531544	0.545988	0.425452	174.217	3.55546	77.4716	1.58105	67.504	1.37763
GHA	GH	GH	Ghana	Ghana	Africa	238761	47	0.460437	0.784772	0.594304	0.534366	0.597696	0.405038	0.172754	166.82	3.54937	64.0405	1.36256	81.1392	1.72637
IND	IN	IN	India	India	Asia	3.15301e+06	47	0.537136	0.540506	0.614461	0.426287	0.58355	0.37674	0.47252	166.906	3.5512	65.319	1.38977	76.342	1.6243
MNG	MN	MG	Mongolia	Mongolia	Asia	1.56621e+06	43	0.486921	0.402858	0.407498	0.30019	0.550646	0.384098	0.643459	136.554	3.17567	61.5079	1.43042	54.1084	1.25833
ECU	EC	EC	Ecuador	Ecuador	South America	256212	42	0.678522	0.796281	0.499246	0.380555	0.568874	0.536362	0.506952	166.605	3.96679	77.263	1.83959	60.8443	1.44867
BFA	BF	UV	Burkina Faso	Burkina Faso	Africa	273367	40	0.629724	0.495782	0.598334	0.688252	0.401793	0.219005	0.155839	127.549	3.18873	34.825	0.870626	67.5351	1.68838
TZA	TZ	TZ	Tanzania	Tanzania	Africa	941757	38	0.675207	0.663049	0.531642	0.586828	0.686472	0.372553	0.189162	140.787	3.70491	46.541	1.22476	68.5878	1.80494
PNG	PG	PP	Papua New Guinea	Papua New Guinea	Oceania	462196	35	0.720331	0.445299	0.440922	0.557482	0.369323	0.513423	0.288658	116.74	3.33544	43.6583	1.24738	47.8705	1.36773
BOL	BO	BL	Bolivia	Bolivia	South America	1.08505e+06	34	0.715845	0.632664	0.526107	0.422557	0.328753	0.442476	0.37031	116.916	3.43871	49.1453	1.44545	43.4322	1.27742
COL	CO	CO	Colombia	Colombia	South America	1.13792e+06	33	0.552798	0.819453	0.491645	0.393749	0.679358	0.549358	0.0978079	118.278	3.58417	48.3984	1.46662	51.6368	1.56475
KGZ	KG	KG	Kyrgyzstan	Kyrgyzstan	Asia	199252	31	0.741942	0.640002	0.447958	0.350077	0.582356	0.502316	0.730361	123.845	3.99501	58.0531	1.87268	42.7921	1.38039
ESP	ES	SP	Spain	Spain	Europe	505752	31	0.250065	0.592784	0.645298	0.182982	0.455074	0.421535	0.440667	92.6406	2.98841	45.1046	1.45499	39.784	1.28335
MLI	ML	ML	Mali	Mali	Africa	1.25158e+06	30	0.758161	0.405152	0.594161	0.675529	0.403984	0.277247	0.119247	97.0044	3.23348	24.0494	0.801646	50.2102	1.67367
ZMB	ZM	ZA	Zambia	Zambia	Africa	751315	29	0.623549	0.66618	0.632033	0.621036	0.529735	0.352345	0.130961	103.119	3.55584	33.3351	1.14949	51.7013	1.7828
GIN	GN	GV	Guinea	Guinea	Africa	244872	25	0.824728	0.615147	0.502243	0.637579	0.517678	0.387936	0.0906592	89.3993	3.57597	27.3436	1.09374	41.4375	1.6575
SAU	SA	SA	Saudi Arabia	Saudi Arabia	Asia	1.95968e+06	24	0.549814	0.305459	0.418166	0.230801	0.0232508	0.285342	0.9006	65.1224	2.71343	35.7936	1.4914	16.1332	0.672218
VEN	VE	VE	Venezuela	Venezuela	South America	912557	23	0.927507	0.835766	0.329875	0.377154	0.455545	0.424383	0.188062	81.3807	3.53829	33.3089	1.44821	26.7392	1.16257
UZB	UZ	UZ	Uzbekistan	Uzbekistan	Asia	433159	20	0.828953	0.55626	0.490642	0.425765	0.663036	0.44592	0.621218	80.6359	4.03179	32.468	1.6234	31.5889	1.57944
BWA	BW	BC	Botswana	Botswana	Africa	578083	19	0.28024	0.547626	0.454358	0.443738	0.573417	0.251326	0.496274	57.8926	3.04698	24.6093	1.29523	27.9588	1.47151
CIV	CI	IV	Cote d'Ivoire	Cote d'Ivoire	Africa	321882	19	0.707015	0.701652	0.557644	0.626878	0.611414	0.316379	0.106017	68.913	3.627	21.3569	1.12405	34.1228	1.79594
CUB	CU	CU	Cuba	Cuba	North America	111273	19	0.617818	0.6158	0.55989	0.316382	0.729715	0.673211	0.467905	75.6337	3.98072	33.3814	1.75692	30.5138	1.60599
GUY	GY	GY	Guyana	Guyana	South America	210025	19	0.567375	0.665212	0.352354	0.470616	0.514323	0.369758	0.149586	58.6953	3.08922	22.5066	1.18456	25.4086	1.33729
PRT	PT	PO	Portugal	Portugal	Europe	91978.4	19	0.1525	0.589837	0.617124	0.225358	0.521265	0.480695	0.484516	58.3546	3.0713	29.5459	1.55505	25.9112	1.36375
VNM	VN	VM	Vietnam	Vietnam	Asia	327732	18	0.587871	0.817207	0.595219	0.362756	0.490871	0.498356	0.185815	63.6857	3.53809	27.0248	1.50138	26.0792	1.44885
IRN	IR	IR	Iran	Iran	Asia	1.62148e+06	16	0.783404	0.453576	0.492172	0.273974	0.456262	0.452525	0.696195	57.7297	3.60811	25.6367	1.6023	19.5585	1.22241
SRB	RS	RB	Serbia	Serbia	Europe	88478	16	0.488377	0.568121	0.621402	0.249612	0.67914	0.483312	0.212161	52.834	3.30213	20.2175	1.26359	24.8025	1.55015
ARM	AM	AM	Armenia	Armenia	Asia	29688.4	14	0.584784	0.64507	0.517293	0.28811	0.619767	0.500057	0.492093	51.0604	3.64717	22.9211	1.63722	19.9524	1.42517
IRL	IE	EI	Ireland	Ireland	Europe	69809.5	14	0.109099	0.51419	0.682884	0.106726	0.607252	0.592629	0.133359	38.4459	2.74614	17.3625	1.24018	19.5561	1.39686
NIC	NI	NU	Nicaragua	Nicaragua	North America	129013	14	0.712744	0.754188	0.503092	0.493538	0.809673	0.6894	0.111994	57.0448	4.07463	21.7781	1.55558	25.2882	1.8063
DZA	DZ	AG	Algeria	Algeria	Africa	2.31656e+06	13	0.786162	0.407857	0.45366	0.275575	0.136998	0.321554	0.767247	40.9377	3.14905	19.4565	1.49666	11.261	0.866233
BGR	BG	BU	Bulgaria	Bulgaria	Europe	111300	13	0.401644	0.621928	0.536309	0.259872	0.641742	0.489138	0.611495	46.3077	3.56213	22.3933	1.72256	18.693	1.43792
GRL	GL	GL	Greenland	Denmark	North America	2.16519e+06	13	0.105282	0.302456	0.326214	0.0430008	0.0228961	0.361108	1	28.0924	2.16096	21.6263	1.66356	5.09744	0.39211
MYS	MY	MY	Malaysia	Malaysia	Asia	329721	13	0.398512	0.831048	0.72169	0.295946	0.574151	0.427385	0.10019	43.536	3.34892	17.6621	1.35862	20.6932	1.59179
NER	NE	NG	Niger	Niger	Africa	1.18377e+06	13	0.7472	0.266444	0.585426	0.749613	0.514551	0.162246	0.442734	45.0868	3.46821	11.3285	0.871424	24.0447	1.84959
NGA	NG	NI	Nigeria	Nigeria	Africa	909482	13	0.825591	0.572279	0.720126	0.604222	0.717839	0.322908	0.119811	50.4761	3.88278	13.195	1.015	26.5484	2.04219
UKR	UA	UP	Ukraine	Ukraine	Europe	600353	13	0.705732	0.554229	0.619518	0.243465	0.716365	0.334815	0.373262	46.116	3.54739	16.41	1.26231	20.5315	1.57935
DOM	DO	DR	Dominican Republic	Republica Dominicana	North America	48183.4	12	0.572472	0.59656	0.517616	0.388184	0.885367	0.748567	0.54765	51.077	4.25642	22.7133	1.89278	21.494	1.79117
TJK	TJ	TI	Tajikistan	Tajikistan	Asia	142052	12	0.88719	0.634851	0.483234	0.408115	0.491864	0.52525	0.540401	47.6509	3.97091	20.406	1.7005	16.5986	1.38321
CMR	CM	CM	Cameroon	Cameroun	Africa	466295	11	0.835938	0.735444	0.452606	0.600453	0.536536	0.420891	0.0785067	40.2641	3.66037	13.5833	1.23484	17.4855	1.58959
FJI	FJ	FJ	Fiji	Fiji	Oceania	18297.8	11	0.433384	0.539215	0.541958	0.340745	0.239088	0.767727	1	42.4833	3.86212	25.3764	2.30694	12.3397	1.12179
HND	HN	HO	Honduras	Honduras	North America	113032	11	0.718696	0.759251	0.618351	0.541602	0.683211	0.604255	0.137084	44.6869	4.06245	16.5065	1.50059	20.2748	1.84316
MRT	MR	MR	Mauritania	Mauritania	Africa	1.04074e+06	11	0.752603	0.354672	0.425994	0.56391	0.000212043	0.243673	0.813563	34.7009	3.15463	15.531	1.41191	10.8913	0.990116
NZL	NZ	NZ	New Zealand	New Zealand	Oceania	270409	11	0.016863	0.527082	0.53805	0.154487	0.498536	0.680473	0.0832735	27.4864	2.49876	14.1991	1.29083	13.1018	1.19107
EGY	EG	EG	Egypt	Egypt	Africa	982443	10	0.773649	0.371766	0.573177	0.331866	0.0138731	0.33944	0.629978	30.3375	3.03375	13.4118	1.34118	9.18916	0.918916
GTM	GT	GT	Guatemala	Guatemala	North America	109283	10	0.716869	0.733556	0.529676	0.508764	0.765938	0.56012	0.101439	39.1636	3.91636	13.9511	1.39511	18.0438	1.80438
MAR	MA	MO	Morocco	Morocco	Africa	406318	10	0.577881	0.583333	0.646786	0.427462	0.692662	0.35556	0.631345	39.1503	3.91503	15.7024	1.57024	17.6691	1.76691
NOR	NO	NO	Norway	Norway	Europe	324286	10	0.0262833	0.495792	0.490238	0.0700234	0.328209	0.45722	0.0776769	19.4544	1.94544	10.3069	1.03069	8.8847	0.88847
PAN	PA	PM	Panama	Panama	North America	75041.9	10	0.440659	0.809724	0.639153	0.388978	0.628271	0.55984	0.0793958	35.4602	3.54602	14.4896	1.44896	16.564	1.6564
ROU	RO	RO	Romania	Romania	Europe	237980	10	0.41808	0.597084	0.548382	0.245022	0.549536	0.47188	0.359932	31.8992	3.18992	14.289	1.4289	13.4294	1.34294
SVK	SK	LO	Slovakia	Slovakia	Europe	49028.6	10	0.27063	0.606286	0.659866	0.146111	0.544142	0.44444	0.12624	27.9772	2.79772	11.7697	1.17697	13.5012	1.35012
ALB	AL	AL	Albania	Albania	Europe	28486.1	9	0.473988	0.639922	0.442461	0.23763	0.551254	0.578022	0.299518	29.0051	3.22279	13.6572	1.51746	11.0821	1.23134
GRC	GR	GR	Greece	Hellas	Europe	132559	9	0.41609	0.617996	0.557808	0.201376	0.431484	0.447733	0.564605	29.1338	3.23709	14.673	1.63033	10.716	1.19067
KEN	KE	KE	Kenya	Kenya	Africa	582253	9	0.681277	0.803662	0.618654	0.545819	0.229944	0.402089	0.320971	32.4217	3.60242	13.7405	1.52672	12.5498	1.39442
LAO	LA	LA	Laos	Laos	Asia	229962	9	0.723594	0.843396	0.622646	0.50673	0.440552	0.514444	0.125327	33.9902	3.77669	13.3485	1.48317	14.1293	1.56993
LBR	LR	LI	Liberia	Liberia	Africa	95877.7	9	0.762258	0.776384	0.594771	0.653949	0.49749	0.399933	0.0974331	34.04	3.78222	11.4638	1.27375	15.7159	1.74621
SEN	SN	SG	Senegal	Senegal	Africa	196761	9	0.50885	0.622527	0.611649	0.615199	0.414074	0.332578	0.1892	29.6467	3.29408	10.2987	1.1443	14.7683	1.64092
SLE	SL	SL	Sierra Leone	Sierra Leone	Africa	72322.2	9	0.722702	0.781367	0.503791	0.670055	0.580166	0.426044	0.0934832	33.9985	3.77761	11.7081	1.3009	15.7861	1.75401
GAB	GA	GB	Gabon	Gabon	Africa	264716	8	0.752293	0.590789	0.502945	0.396462	0.445512	0.409875	0.0835686	25.4516	3.18144	8.67386	1.08423	10.7593	1.34492
MOZ	MZ	MZ	Mozambique	Mozambique	Africa	786095	8	0.791354	0.688757	0.55922	0.769788	0.53771	0.4554	0.219153	32.1711	4.02138	10.9065	1.36331	14.9337	1.86672
MMR	MM	BM	Myanmar	Myanmar	Asia	667871	8	0.802158	0.82096	0.696069	0.49786	0.367597	0.512025	0.122534	30.5536	3.8192	11.6442	1.45552	12.4922	1.56153
NCL	NC	NC	New Caledonia	France	Oceania	18920.2	8	0.35	0.557019	0.381103	0.324435	0.0436051	0.807	1	27.7053	3.46316	18.9121	2.36402	5.99314	0.749143
POL	PL	PL	Poland	Poland	Europe	311947	8	0.275356	0.577425	0.648273	0.157971	0.697918	0.351525	0.301739	24.0817	3.01021	9.84552	1.23069	12.0333	1.50416
GBR	GB	UK	United Kingdom	United Kingdom	Europe	244575	8	0.129378	0.537546	0.632171	0.131278	0.608888	0.5668	0.0980475	21.6329	2.70411	9.61915	1.20239	10.9787	1.37234
AZE	AZ	AJ	Azerbaijan	Azerbaijan	Asia	86333.4	7	0.723572	0.666757	0.526459	0.351665	0.663136	0.500229	0.450482	27.1761	3.8823	11.3223	1.61747	10.7888	1.54126
CZE	CZ	EZ	Czech Republic	Czech Republic	Europe	78888.5	7	0.195388	0.569909	0.602816	0.113572	0.538567	0.359171	0.315412	18.8639	2.69484	8.71145	1.24449	8.78469	1.25496
MDG	MG	MA	Madagascar	Madagascar	Africa	591575	7	0.766737	0.591107	0.564409	0.610335	0.415907	0.625371	0.262773	26.8565	3.83664	10.3548	1.47925	11.1346	1.59065
MWI	MW	MI	Malawi	Malawi	Africa	118062	7	0.672637	0.758364	0.699119	0.678917	0.394891	0.4454	0.138137	26.5123	3.78747	9.39331	1.3419	12.4105	1.77293
COG	CG	CF	Republic of Congo	Republic of Congo	Africa	341574	7	0.860369	0.590581	0.351159	0.555079	0.437881	0.405629	0.0869336	23.0134	3.28763	7.582	1.08314	9.40884	1.34412
CRI	CR	CS	Costa Rica	Costa Rica	North America	51222.4	6	0.308518	0.791071	0.475731	0.332103	0.743386	0.725733	0.124184	21.0044	3.50073	9.84593	1.64099	9.30733	1.55122
SLV	SV	ES	El Salvador	El Salvador	North America	20579.6	6	0.61071	0.713378	0.521658	0.420054	0.872071	0.518633	0.12821	22.7083	3.78471	8.16132	1.36022	10.8827	1.81378
ERI	ER	ER	Eritrea	Eritrea	Africa	122099	6	0.925812	0.643255	0.581427	0.754653	0.861625	0.324933	0.851291	29.658	4.943	10.9169	1.81948	13.1862	2.1977
ETH	ET	ET	Ethiopia	Ethiopia	Africa	1.12758e+06	6	0.797013	0.731252	0.66584	0.666712	0.451948	0.367	0.361881	24.2499	4.04165	8.7608	1.46013	10.707	1.7845
GEO	GE	GG	Georgia	Georgia	Asia	69797.6	6	0.364517	0.650302	0.66552	0.288707	0.533333	0.457267	0.308135	19.6067	3.26778	8.49422	1.4157	8.92536	1.48756
PAK	PK	PK	Pakistan	Pakistan	Asia	876262	6	0.771335	0.323242	0.583219	0.494698	0.179574	0.4843	0.68888	21.1515	3.52525	8.97853	1.49642	7.54495	1.25749
KOR	KR	KS	South Korea	South Korea	Asia	99084.5	6	0.253686	0.440738	0.547457	0.136411	0.532541	0.631633	0.316142	17.1516	2.85861	8.33108	1.38851	7.29845	1.21641
SDN	SD	SU	Sudan	Sudan	Africa	2.50383e+06	6	0.946262	0.295662	0.437303	0.590985	0.303734	0.2474	0.596802	20.5089	3.41815	6.83919	1.13986	7.99213	1.33202
SUR	SR	NS	Suriname	Suriname	South America	146101	6	0.543244	0.863102	0.414299	0.440515	0.468302	0.3283	0.139927	19.1861	3.19769	7.98798	1.33133	7.9387	1.32312
THA	TH	TH	Thailand	Thailand	Asia	515107	6	0.55953	0.798777	0.692987	0.297331	0.525656	0.438667	0.207887	21.125	3.52083	8.67198	1.44533	9.09584	1.51597
DEU	DE	GM	Germany	Germany	Europe	357242	5	0.104606	0.601426	0.624652	0.109702	0.555573	0.43444	0.378709	14.0455	2.80911	7.07287	1.41457	6.44964	1.28993
HTI	HT	HA	Haiti	Haiti	North America	27069.4	5	0.868686	0.595234	0.583473	0.608809	0.672273	0.70444	0.538332	22.8562	4.57125	9.19003	1.83801	9.32278	1.86456
ITA	IT	IT	Italy	Italy	Europe	301631	5	0.321302	0.60734	0.607057	0.201337	0.604246	0.44968	0.513637	16.523	3.3046	7.85329	1.57066	7.0632	1.41264
AFG	AF	AF	Afghanistan	Afghanistan	Asia	641383	4	0.921388	0.404722	0.545539	0.712286	0.757711	0.52775	0.61945	17.9554	4.48885	6.20769	1.55192	8.06215	2.01554
AUT	AT	AU	Austria	Austria	Europe	83964.3	4	0.0841566	0.564271	0.587235	0.135402	0.432492	0.5933	0.0779743	9.89932	2.47483	4.94218	1.23555	4.62052	1.15513
GUF	GF	FG	French Guiana	France	South America	83266.6	4	0.163999	0.906995	0.34371	0.389304	0.493199	0.3569	0.121994	11.1044	2.7761	5.54356	1.38589	4.90485	1.22621
HUN	HU	HU	Hungary	Hungary	Europe	93118.7	4	0.324987	0.597459	0.598241	0.188496	0.473118	0.412	0.243691	11.352	2.83799	5.0126	1.25315	5.03942	1.25986
MKD	MK	MK	Macedonia	Macedonia	Europe	25423.9	4	0.499747	0.640709	0.615154	0.289269	0.760089	0.51975	0.639182	15.8556	3.9639	7.19856	1.79964	6.65805	1.66451
OMN	OM	MU	Oman	Oman	Asia	307991	4	0.41703	0.459999	0.411226	0.253943	0.0642168	0.29295	0.816094	10.8618	2.71546	6.27617	1.56904	2.91754	0.729385
SLB	SB	BP	Solomon Islands	Solomon Islands	Oceania	28723.8	4	0.564881	0.572212	0.602735	0.562831	0.364883	0.49645	1	16.656	4.16399	8.27465	2.06866	6.1218	1.53045
BDI	BI	BY	Burundi	Burundi	Africa	26948.6	3	0.909293	0.752618	0.454601	0.707728	0.55778	0.409267	0.127905	11.7576	3.91919	3.86937	1.28979	5.16033	1.72011
FRA	FR	FR	France	France	Europe	548780	3	0.185743	0.545586	0.747807	0.159567	0.796733	0.449867	0.290843	9.52844	3.17615	3.85889	1.2863	5.11232	1.70411
JAM	JM	JM	Jamaica	Jamaica	North America	11025.3	3	0.40917	0.595329	0.632295	0.366365	0.830312	0.835533	1	14.007	4.669	7.29259	2.43086	5.48692	1.82897
PRK	KP	KN	North Korea	North Korea	Asia	122469	3	0.92995	0.5529	0.710604	0.499679	0.435868	0.360733	0.300486	11.3707	3.79022	3.64236	1.21412	4.93845	1.64615
URY	UY	UY	Uruguay	Uruguay	South America	178158	3	0.207051	0.630759	0.440916	0.280153	0.886673	0.397733	0.194418	9.11311	3.0377	3.66873	1.22291	4.82322	1.60774
YEM	YE	YM	Yemen	Yemen	Asia	419900	3	0.972552	0.584598	0.609535	0.65907	0.397319	0.337333	0.99014	13.6516	4.55055	5.73621	1.91207	4.99777	1.66592
AGO	AO	AO	Angola	Angola	Africa	1.24736e+06	2	0.837977	0.654705	0.44951	0.561748	0.856517	0.2617	0.166163	7.57664	3.78832	2.16514	1.08257	3.73555	1.86778
BIH	BA	BK	Bosnia and Herzegovina	Bosnia and Herzegovina	Europe	50992.5	2	0.602264	0.44689	0.624758	0.269045	0.649379	0.566	0.122856	6.56238	3.28119	2.27149	1.13575	3.08636	1.54318
KHM	KH	CB	Cambodia	Cambodia	Asia	181380	2	0.752627	0.75429	0.50825	0.568923	0.538637	0.3936	0.0643921	7.16144	3.58072	2.42456	1.21228	3.23162	1.61581
CAF	CF	CT	Central African Republic	Central African Republic	Africa	620200	2	0.35	0.326804	0.457615	0.700466	0.495584	0.3019	0.0825859	5.42991	2.71496	1.42258	0.71129	3.30733	1.65367
TCD	TD	CD	Chad	Chad	Africa	1.26996e+06	2	0.915562	0.470254	0.566598	0.760319	0.675621	0.3252	0.0783654	7.58384	3.79192	1.74764	0.873819	4.00508	2.00254
PRY	PY	PA	Paraguay	Paraguay	South America	399381	2	0.644075	0.791405	0.599487	0.442212	0.65566	0.3474	0.136998	7.23448	3.61724	2.55161	1.2758	3.39472	1.69736
LKA	LK	CE	Sri Lanka	Sri Lanka	Asia	66533.1	2	0.531784	0.584653	0.432552	0.312512	0.304606	0.5611	0.31525	6.08491	3.04246	2.92201	1.461	2.09934	1.04967
TGO	TG	TO	Togo	Togo	Africa	57038.2	2	0.777189	0.736935	0.491698	0.65472	0.494503	0.3743	0.120538	7.29976	3.64988	2.46355	1.23177	3.28184	1.64092
TUN	TN	TS	Tunisia	Tunisia	Africa	155177	2	0.55978	0.614633	0.602774	0.308507	0.75	0.3524	0.520721	7.41763	3.70882	2.97551	1.48775	3.32256	1.66128
UGA	UG	UG	Uganda	Uganda	Africa	241278	2	0.680293	1	0.863963	0.631609	0.565115	0.5068	0.150546	8.79665	4.39833	3.31469	1.65735	4.12137	2.06069
ABW	AW	AA	Aruba	Nederland	South America	181.607	1	0.122815	0.542421	0.781677	0.372651	0.8875	0.5058	0.5	3.71287	3.71287	1.54822	1.54822	2.04183	2.04183
BEN	BJ	BN	Benin	Benin	Africa	115542	1	0.616216	0.737249	0.549374	0.648697	0.112219	0.2652	0.109025	3.03798	3.03798	1.11147	1.11147	1.31029	1.31029
CYP	CY	CY	Cyprus	Cyprus	Asia	9012.63	1	0.217281	0.581506	0.406245	0.169757	0.308642	0.3942	0.376471	2.4541	2.4541	1.35218	1.35218	0.884644	0.884644
JPN	JP	JA	Japan	Japan	Asia	373665	1	0.112007	0.607722	0.786791	0.170735	0.425205	0.7956	0.294183	3.19224	3.19224	1.6975	1.6975	1.38273	1.38273
MNE	ME	MJ	Montenegro	Montenegro	Europe	13780.3	1	0.455439	0.576095	0.413209	0.221299	0.516263	0.5552	0.122856	2.86036	2.86036	1.25415	1.25415	1.15077	1.15077
NPL	NP	NP	Nepal	Nepal	Asia	147046	1	0.73839	0.720686	0.548981	0.503249	0.17841	0.5774	0.310211	3.57733	3.57733	1.6083	1.6083	1.23064	1.23064
PRI	PR	RQ	Puerto Rico	United States	North America	9018.22	1	0.15389	0.581506	0.789177	0.167295	0.594902	0.765	1	4.05177	4.05177	2.34651	2.34651	1.55137	1.55137
RWA	RW	RW	Rwanda	Rwanda	Africa	25205.7	1	0.469673	0.791951	0.459619	0.608187	0.541	0.4538	0.128277	3.45251	3.45251	1.37403	1.37403	1.60881	1.60881
SWZ	SZ	WZ	Swaziland	Swaziland	Africa	17289.5	1	0.35	0.779302	0.396318	0.531355	0.269061	0.4554	0.640428	3.42186	3.42186	1.87513	1.87513	1.19673	1.19673
